# Supplementary material for: Cold Atmospheric Plasma Suppressed MM In Vivo Engraftment by Increasing ROS and Inhibiting the Notch Signaling Pathway
Source: Molecules. 2022 Sep 8;27(18):5832. doi: 10.3390/molecules27185832 (PMC9501839; doi:10.3390/molecules27185832)
Supplement: Supplementary file 1 [file molecules-27-05832-s001.zip]

Archive with 1 entries (1 files):
- molecules-1859366-supplementary.pdf
